# Supplementary material for: Five Years of Direct Oral Anticoagulants Use in Italy: Adverse Drug Reactions from the Italian National Pharmacovigilance Network
Source: J Clin Med. 2022 Jun 4;11(11):3207. doi: 10.3390/jcm11113207 (PMC9181424; doi:10.3390/jcm11113207)
Supplement: Supplementary file 1 [file jcm-11-03207-s001.zip]

Archive with 1 entries (1 files):
- jcm-1738517-supplementary.pdf
